# Supplementary material for: Effects of Side-Chain Engineering with the S Atom in Thieno[3,2-b]thiophene-porphyrin to Obtain Small-Molecule Donor Materials for Organic Solar Cells
Source: Molecules. 2021 Oct 11;26(20):6134. doi: 10.3390/molecules26206134 (PMC8538340; doi:10.3390/molecules26206134)
Supplement: Supplementary file 1 [file molecules-26-06134-s001.zip]

Archive with 1 entries (1 files):
- molecules-1261259-supplementary.pdf
